# Supplementary material for: Hydrazine Hydrate Induced Three-Dimensional Interconnected Porous Flower-like 3D-NiCo-SDBS-LDH Microspheres for High-Performance Supercapacitor
Source: Materials (Basel). 2022 Feb 14;15(4):1405. doi: 10.3390/ma15041405 (PMC8875902; doi:10.3390/ma15041405)
Supplement: Supplementary file 1 [file materials-15-01405-s001.zip]

Archive with 1 entries (1 files):
- materials-1563128-supplementary.pdf
